# Supplementary material for: From Genetic Engineering to Preclinical Safety: A Study on Recombinant Human Interferons
Source: Int J Mol Sci. 2025 Dec 12;26(24):11982. doi: 10.3390/ijms262411982 (PMC12732355; doi:10.3390/ijms262411982)
Supplement: Supplementary file 1 [file ijms-26-11982-s001.zip]

Archive with 1 entries (1 files):
- ijms-3939589-supplementary.pdf
